# Supplementary material for: Morphological and molecular identification of arrhenotokous strain of Diglyphuswani (Hymenoptera, Eulophidae) found in China as a control agent against agromyzid leafminers
Source: Zookeys. 2021 Nov 17;1071:109–26. doi: 10.3897/zookeys.1071.72433 (PMC8613133; doi:10.3897/zookeys.1071.72433)
Supplement: XML Treatment for Diglyphus wani [file zookeys.1071.72433-treatment1.xml]

<!DOCTYPE tp:taxon-treatment
  PUBLIC "-//TaxonX//DTD Taxonomic Treatment Publishing DTD v0 20100105//EN" "tax-treatment-NSO.dtd">
<tp:taxon-treatment xmlns:tp="http://www.plazi.org/taxpub"><tp:treatment-meta><kwd-group><label>Taxon classification</label><kwd>
                <named-content content-type="kingdom">Animalia</named-content>
              </kwd><kwd>
                <named-content content-type="order">Hymenoptera</named-content>
              </kwd><kwd>
                <named-content content-type="family">Eulophidae</named-content>
              </kwd></kwd-group><mixed-citation publication-type="journal"><person-group><name><surname>Du</surname><given-names>Su-Jie</given-names></name><name><surname>Yefremova</surname><given-names>Zoya</given-names></name><name><surname>Ye</surname><given-names>Fu-Yu</given-names></name><name><surname>Zhu</surname><given-names>Chao-Dong</given-names></name><name><surname>Guo</surname><given-names>Jian-Yang</given-names></name><name><surname>Liu</surname><given-names>Wan-Xue</given-names></name></person-group><article-title>Morphological and molecular identification of arrhenotokous strain of <italic><tp:taxon-name><tp:taxon-name-part taxon-name-part-type="genus" reg="Diglyphus">Diglyphus</tp:taxon-name-part><tp:taxon-name-part taxon-name-part-type="species" reg="wani">wani</tp:taxon-name-part></tp:taxon-name></italic> (<tp:taxon-name><tp:taxon-name-part taxon-name-part-type="order">Hymenoptera</tp:taxon-name-part></tp:taxon-name>, <tp:taxon-name><tp:taxon-name-part taxon-name-part-type="family">Eulophidae</tp:taxon-name-part></tp:taxon-name>) found in China as a control agent against agromyzid leafminers</article-title><source>Zookeys</source><day>17</day><month>11</month><year>2021</year><volume>1071</volume><fpage>109</fpage><lpage>126</lpage><pub-id pub-id-type="doi">10.3897/zookeys.1071.72433</pub-id></mixed-citation></tp:treatment-meta><tp:nomenclature><tp:taxon-name>
              <object-id xmlns:xlink="http://www.w3.org/1999/xlink" content-type="arpha" xlink:type="simple">D9FA4C9B-B8E9-5EBA-B84B-183049E8F8F5</object-id>
              <tp:taxon-name-part taxon-name-part-type="genus" reg="Diglyphus">Diglyphus</tp:taxon-name-part>
              <tp:taxon-name-part taxon-name-part-type="species" reg="wani">wani</tp:taxon-name-part>
            </tp:taxon-name><tp:taxon-authority>Liu, Zhu &amp; Yefremova, 2018</tp:taxon-authority></tp:nomenclature><tp:treatment-sec sec-type="type material" id="SECID0ED2AE"><title>Type material</title><p>. The type specimens of arrhenotokous <italic><tp:taxon-name><tp:taxon-name-part taxon-name-part-type="genus" reg="Diglyphus">D.</tp:taxon-name-part><tp:taxon-name-part taxon-name-part-type="species" reg="wani">wani</tp:taxon-name-part></tp:taxon-name></italic> were deposited in the Institute of Plant Protection, Chinese Academy of Agricultural Sciences, Beijing, China.</p></tp:treatment-sec><tp:treatment-sec sec-type="Arrhenotokous male" id="SECID0EU2AE"><title>Arrhenotokous male</title><p>(Figs 1A, B). Body length 1.0–1.9 mm, forewing length 0.9–1.2 mm. Body light green with a metallic tint; tegulae dark brown, antenna and mandibles brownish, labial and maxillar palpae pale yellow, compound eyes dark red. Legs with dark green and metallic coxae, brownish and metallic trochanters, anterior 3/4 to the middle of all femora dark brown and metallic, posterior pale yellow, all tibiae dark brown with metallic shine, except base and apical 1/5–2/5 part white or pale yellow, hind tibia with anterior surface dark to white-yellow and posterior surface dark, tarsi yellow, except last 4<sup>th</sup> tarsomere (dark brown) and 3<sup>rd</sup> tarsomere (brownish), wings hyaline.</p><fig id="F1" position="float" orientation="portrait"><object-id xmlns:xlink="http://www.w3.org/1999/xlink" content-type="doi" xlink:type="simple">10.3897/zookeys.1071.72433.figure1</object-id><object-id xmlns:xlink="http://www.w3.org/1999/xlink" content-type="arpha" xlink:type="simple">63F22CCF-A5E1-5135-BC93-A72D73832949</object-id><label>Figure 1.</label><caption><p><italic><tp:taxon-name><tp:taxon-name-part taxon-name-part-type="genus" reg="Diglyphus">Diglyphus</tp:taxon-name-part><tp:taxon-name-part taxon-name-part-type="species" reg="wani">wani</tp:taxon-name-part></tp:taxon-name></italic>, arrhenotokous male <bold>A</bold> Body, dorsal view <bold>B</bold> Body, lateral view <bold>C</bold> Head and mesosoma, lateral view <bold>D</bold> Right fore and hind wing <bold>E</bold> Head, tergum and gaster, dorsal view <bold>F</bold> Head, front view <bold>G</bold> Metasoma, ventral view <bold>H</bold> Genitalia, ventral view.</p></caption><graphic xmlns:xlink="http://www.w3.org/1999/xlink" xlink:href="zookeys-1071-109-g001.jpg" position="float" orientation="portrait" xlink:type="simple" id="oo_612007.jpg"><uri content-type="original_file" xlink:type="simple">https://binary.pensoft.net/fig/612007</uri></graphic></fig><p><bold>Antenna</bold> (Fig. 1C). Antenna with scape 3.8× as long as broad, pedicel 2.1× as long as broad, 2 anelli, F1 1.9× as long as broad, F2 1.7× as long as broad, clava 3-segmented 3.4× as long as broad. F1 1.2× as long as F2, clava 1.7× as long as scape and 2.6× as long as F2.</p><p><bold>Head</bold> (Figs 1C, F). Head wider than height. Toruli inserted a little above the level with the lower margin of eyes. Malar sulcus present, straight, mouth width 1.6× of malar space.</p><p><bold>Thorax</bold> (Figs 1C, E). Pronotum, mesonotum and scutellum metallic green. Mesoscutum as long as scutellum. Scutellum 1.09 × as long as broad. Propodeum 2.8× as broad as long, smooth, without median carina.</p><p><bold>Wing</bold> (Fig. 1D). Forewings 2.2× as long as broad. SMV tapering to apex, with six setae dorsally. Costal cell with three rows of setae, ~ 10 dorsal setae on anterior margin apically. Speculum is very small with sparse setations. Relative measurements: SMV: MV: PMV: STV = 10.6: 14.7: 4.7: 4.1.</p><p><bold>Metasoma</bold> (Figs. 1G and 1H). Petiole short. Gaster 1.8–1.9× as long as broad. Genitalia: digitus with two developed and two reduced spines.</p></tp:treatment-sec><tp:treatment-sec sec-type="Arrhenotokous female" id="SECID0E14AE"><title>Arrhenotokous female.</title><p>(Fig. 2A). The arrhenotokous female was similar to the thelytokous female in morphological characteristics (Table 2). We only found a little difference on fore- and hind-wings between arrhenotokous and thelytokous <italic><tp:taxon-name><tp:taxon-name-part taxon-name-part-type="genus" reg="Diglyphus">D.</tp:taxon-name-part><tp:taxon-name-part taxon-name-part-type="species" reg="wani">wani</tp:taxon-name-part></tp:taxon-name></italic> (Figs. 2A, B). For the arrhenotokous and thelytokous females, the forewing with denser setae overall, the costal cell with 2 ~ 4 rows and 2 rows of setae on dorsal surface, respectively and basal cell with 15 ~ 21 hairs and 10 ~ 15 hairs, respectively (Figs 2C-2F, indicated by squares). The setation beneath the marginal vein of the hind-wing of the arrhenotokous female (Fig. 2D) is denser than the same area of the thelytokous female (Fig. 2F).</p><fig id="F2" position="float" orientation="portrait"><object-id xmlns:xlink="http://www.w3.org/1999/xlink" content-type="doi" xlink:type="simple">10.3897/zookeys.1071.72433.figure2</object-id><object-id xmlns:xlink="http://www.w3.org/1999/xlink" content-type="arpha" xlink:type="simple">9D863B2C-06FA-5BB9-B6C9-3EFE129263E3</object-id><label>Figure 2.</label><caption><p><bold>A</bold> Arrhenotokous female, body, dorsal view <bold>B</bold> Thelytokous female, body, dorsal view <bold>C</bold> Arrhenotokous female, right forewing <bold>D</bold> Arrhenotokous female, right fore and hind-wings <bold>E</bold> Thelytokous female, right forewing <bold>F</bold> Thelytokous female, right fore and hind-wings.</p></caption><graphic xmlns:xlink="http://www.w3.org/1999/xlink" xlink:href="zookeys-1071-109-g002.jpg" position="float" orientation="portrait" xlink:type="simple" id="oo_612008.jpg"><uri content-type="original_file" xlink:type="simple">https://binary.pensoft.net/fig/612008</uri></graphic></fig><table-wrap id="T2" position="float" orientation="portrait"><label>Table 2.</label><caption><p>Comparison of morphological of thelytokous and arrhenotokous females.</p></caption><table id="TID0ERUBG" rules="all"><tbody><tr><th rowspan="1" colspan="1">Portion</th><th rowspan="1" colspan="1">Thelytokous female</th><th rowspan="1" colspan="1">Arrhenotokous female</th></tr><tr><td rowspan="8" colspan="1">Antenna</td><td rowspan="1" colspan="1">Scape 3.3× as long as broad</td><td rowspan="1" colspan="1">Scape 3.9× as long as broad</td></tr><tr><td rowspan="1" colspan="1">Pedicel 1.8× as long as broad</td><td rowspan="1" colspan="1">Pedicel 2.1× as long as broad</td></tr><tr><td rowspan="1" colspan="1">F1 1.5× as long as broad</td><td rowspan="1" colspan="1">F1 1.7× as long as broad</td></tr><tr><td rowspan="1" colspan="1">F2 1.3× as long as broad</td><td rowspan="1" colspan="1">F2 1.4× as long as broad</td></tr><tr><td rowspan="1" colspan="1">Clava 2.3× as long as broad</td><td rowspan="1" colspan="1">Clava 2.2× as long as broad</td></tr><tr><td rowspan="1" colspan="1">F1 1.1× as long as F2</td><td rowspan="1" colspan="1">F1 1.1× as long as F2</td></tr><tr><td rowspan="1" colspan="1">Clava 1.2× as long as scape</td><td rowspan="1" colspan="1">Clava 1.2× as long as scape</td></tr><tr><td rowspan="1" colspan="1">and 2.2× as long as F2</td><td rowspan="1" colspan="1">and 1.9× as long as F2</td></tr><tr><td rowspan="1" colspan="1">Forewing</td><td rowspan="1" colspan="1">SMV:MV:PMV:STV =26:42:22:20.</td><td rowspan="1" colspan="1">SMV:MV:PMV:STV=44:64:24:21.</td></tr><tr><td rowspan="1" colspan="1">Head</td><td rowspan="1" colspan="1">POL 2.7× as long as OOL.</td><td rowspan="1" colspan="1">POL 2.6× as long as OOL.</td></tr><tr><td rowspan="1" colspan="1">Metasoma</td><td rowspan="1" colspan="1">Gaster 1.5× as long as broad.</td><td rowspan="1" colspan="1">Gaster 1.6× as long as broad.</td></tr><tr><td rowspan="1" colspan="1">Ratio of gaster to ovipositor</td><td rowspan="1" colspan="1">2.7 ± 0.2</td><td rowspan="1" colspan="1">2.6 ± 0.3</td></tr><tr><td rowspan="1" colspan="1">Body length</td><td rowspan="1" colspan="1">1.0–1.9 mm</td><td rowspan="1" colspan="1">0.9–1.8 mm</td></tr></tbody></table></table-wrap></tp:treatment-sec></tp:taxon-treatment>
